# Supplementary material for: Conformational Transition of Semiflexible Ring Polyelectrolyte in Tetravalent Salt Solutions: A Simple Numerical Modeling without the Effect of Twisting
Source: Int J Mol Sci. 2024 Jul 29;25(15):8268. doi: 10.3390/ijms25158268 (PMC11311450; doi:10.3390/ijms25158268)
Supplement: Supplementary file 1 [file ijms-25-08268-s001.zip]

Archive with 1 entries (1 files):
- ijms-3056759-supplementary.pdf
